# Supplementary material for: Mitochondria and Their Relationship with Common Genetic Abnormalities in Hematologic Malignancies
Source: Life (Basel). 2021 Dec 7;11(12):1351. doi: 10.3390/life11121351 (PMC8707674; doi:10.3390/life11121351)
Supplement: Supplementary file 1 [file life-11-01351-s001.zip]

Archive with 1 entries (1 files):
- life-1467459-supplementary.pdf
